# Supplementary material for: Prevalence and Burden of Nausea and Vomiting in Pregnant Women: Final Analysis of the PURITY Survey
Source: J Clin Med. 2026 Feb 9;15(4):1365. doi: 10.3390/jcm15041365 (PMC12942206; doi:10.3390/jcm15041365)
Supplement: Supplementary file 1 [file jcm-15-01365-s001.zip]

Archive with 2 entries (2 files):
- Table S1 Questionnaire for pregnancy period (English  Verison).pdf
- Table S2 Questionnaire for post-pregnancy (English Verison).pdf
